# Supplementary material for: Cardiac and Renal SARS-CoV-2 Viral Entry Protein Regulation by Androgens and Diet: Implications for Polycystic Ovary Syndrome and COVID-19
Source: Int J Mol Sci. 2021 Sep 9;22(18):9746. doi: 10.3390/ijms22189746 (PMC8470275; doi:10.3390/ijms22189746)
Supplement: Supplementary file 1 [file ijms-22-09746-s001.zip]

Archive with 1 entries (1 files):
- ijms-1356907-supplementary.pdf
